# Supplementary material for: Establishment and Implementation of the Point-of-Care RT-RAA-CRISPR/Cas13a Diagnostic Test for Foot-And-Mouth Disease Virus Serotype O in Pigs
Source: Viruses. 2025 May 17;17(5):721. doi: 10.3390/v17050721 (PMC12115470; doi:10.3390/v17050721)
Supplement: Supplementary file 1 [file viruses-17-00721-s001.zip]

Archive with 1 entries (1 files):
- viruses-3586629-supplementary.pdf
